# Supplementary material for: Dietary Complex and Slow Digestive Carbohydrates Promote Bone Mass and Improve Bone Microarchitecture during Catch-Up Growth in Rats
Source: Nutrients. 2022 Mar 19;14(6):1303. doi: 10.3390/nu14061303 (PMC8951765; doi:10.3390/nu14061303)
Supplement: Supplementary file 1 [file nutrients-14-01303-s001.zip]

Archive with 1 entries (1 files):
- nutrients-1618144-supplementary.pdf
